# Supplementary material for: Functionality of hospital information systems: results from a survey of quality directors at Turkish hospitals
Source: BMC Med Inform Decis Mak. 2018 Jan 12;18:6. doi: 10.1186/s12911-018-0581-2 (PMC5767047; doi:10.1186/s12911-018-0581-2)
Supplement: Additional file 1: — Survey Items Related to IOM Groups. This table provides classification of survey items within the 8 HIS functionality categories described by IOM. (XLSX 13 kb) [file 12911_2018_581_MOESM1_ESM.xlsx]

## Sheet: Sheet1
Additional file 1: Survey Items Related to IOM Groups
		IOM category of HIS functionality. Adapted from IOM report: Key Capabilities of an Electronic Health Record System, 2003.
Item No	HIS Functions	Health Information and Data	Result Management	Order Management	Decision Support Systems	Electronic Communication and Connectivity	Patient Support	Administrative Processes	Reporting and Population Health
1	Display alerts for high risk medications (e.g. narcotics, sound-alike drugs, concentrated electrolytes) just prior to administration				1
2	Predict time to patient examination on admission							1
3	Record time to consultation after request from emergency department			1					1
4	Display real-time availability of patient beds							1	1
5	Flag and prioritize elderly and disabled patients	1						1
6	Provide electronic copy of patient records when requested (e.g. diagnosis list, lab test results, administered procedures, administered medications, discharge summary)		1			1	1
7	View all diagnostic test results including laboratory, radiology, pathology, nuclear medicine, endoscopy		1
8	Record times and performing staff of laboratory test samples throughout all laboratory phases i.e. sampling, accepting, analyzing, approving, and reporting	1
9	Display alerts for lab samples that do not meet acceptance criteria				1
10	Display alerts for laboratory tests that return panic values				1
11	Display reminders for internal and external lab quality control measures and keep their result for analyses				1				1
12	Record laboratory process problems (pre-analytic, analytic, and post-analytic)								1
13	Provide digital radiology images within internal network i.e. Picture Archiving and Communication System (PACS)	1				1
14	Monitor radiology appointment and reporting times							1	1
15	Support telemedicine applications					1
16	Monitor use of blood and blood products during order, preparation, acceptance, and implementation	1
17	Monitor blood and blood products stock and expiration date							1
18	Record disease severity as structured data (e.g. APACHE II, SAPS II, and PRISM)	1
19	Integrate nursing care plans into medical record	1		1	1
20	Record and integrate all clinical orders into medical record including laboratory test orders, medication orders, nursing care orders, nutrition therapy orders, rehabilitation therapy orders			1
21	Record and integrate all diagnostic, clinical, and surgical procedures into medical record including endoscopy, cardiac catheterization, radiotherapy, CT, and ultrasound	1	1	1
22	Record usage and monitor complications of anesthetic agents and sedatives administered outside of anesthesiology (e.g. endoscopy, cardiac catheterization, and IVF units)	1		1					1
23	Display clinical guidelines and provide alerts for deviations	1			1
24	Provide alerts for drug-drug interactions			1	1
25	Provide alerts for drug-food interactions			1	1
26	Provide alerts for drug-allergy interactions	1		1	1
27	Integrate Computerized Physician Order Entry (CPOE)			1
28	Provide alerts for patient education that is part of care plan or discharge plan				1		1
29	Record all patient education provided to patient	1					1
30	Record patient and staff safety events								1
31	Record emergency code alerts (e.g. Code Blue, Code White) and integrate with paging system					1			1
32	Record blood transfusion reactions as structured data	1							1
33	Monitor hospital key performance indicators automatically								1
34	Flag patients and warn staff of patients with risk of infection (e.g. HIV+, HepC+)	1			1
35	Monitor nosocomial infections and transmit surveillance data to national or international networks					1			1
36	Monitor and record sterilization processes including procedure date and time and material expiration date							1
37	Display real-time information necessary for unit managers including bed occupancy, waiting list, surgeries scheduled							1	1
38	Report periodically on operational statistics including monthly admissions, income-expenditure, services delivered							1	1
39	Provide alerts for devices that require periodic maintenance or calibration							1
40	Provide alerts for medications and medical supplies near expiration or at critically low stock levels							1
41	Provide inventory of all medical devices including location and responsible staff							1
42	Monitor and provide reminders for routine health screening of clinical staff	1			1
43	Identify, flag, and, prohibit duplicate patient records	1				1		1
44	Monitor occupational accidents and injuries	1							1
45	Display current organizational policies and procedures and provide alerts of updated documents							1
46	Record clinical staff certification and licensing information							1
47	Integrate and update information with hospital external website					1		1
48	Provide online patient portal to view, download, and transmit lab results		1			1	1
49	Provide access control management for different staff groupings							1
50	Provide data security and protection for electronic health information							1
	Avarage
